# Supplementary material for: Green Extracts and UPLC-TQS-MS/MS Profiling of Flavonoids from Mexican Oregano (Lippia graveolens) Using Natural Deep Eutectic Solvents/Ultrasound-Assisted and Supercritical Fluids
Source: Plants (Basel). 2023 Apr 18;12(8):1692. doi: 10.3390/plants12081692 (PMC10145289; doi:10.3390/plants12081692)
Supplement: Supplementary file 1 [file plants-12-01692-s001.zip]

Archive with 1 entries (1 files):
- plants-2325554-supplementary.pdf
